# Supplementary material for: Socioeconomic and ecological drivers of snakebite incidence in Mexico: A spatial analysis of risk factors
Source: PLoS Negl Trop Dis. 2025 Oct 10;19(10):e0013582. doi: 10.1371/journal.pntd.0013582 (PMC12513608; doi:10.1371/journal.pntd.0013582)
Supplement: S1 Data — (ZIP) [file pntd.0013582.s008.zip]

Archive with 1 entries (1 files):
- data_snkbtsmx.csv
